# Supplementary material for: Low Preoperative Mean Platelet Volume/Platelet Count Ratio Indicates Worse Prognosis in Non-Metastatic Renal Cell Carcinoma
Source: J Clin Med. 2021 Aug 19;10(16):3676. doi: 10.3390/jcm10163676 (PMC8396988; doi:10.3390/jcm10163676)
Supplement: Supplementary file 1 [file jcm-10-03676-s001.zip]

Archive with 1 entries (1 files):
- jcm-1321914-supplementary.pdf
